# Supplementary material for: Global Transcriptome Analyses Reveal Differentially Expressed Genes of Six Organs and Putative Genes Involved in (Iso)flavonoid Biosynthesis in Belamcanda chinensis
Source: Front Plant Sci. 2018 Aug 14;9:1160. doi: 10.3389/fpls.2018.01160 (PMC6102373; doi:10.3389/fpls.2018.01160)
Supplement: Supplementary file 2 [file Table_2.XLSX]

## Sheet: Sheet1
Supplementary table 2 Contents of ten isoflavonoids in the six organs of B. chinensis (n=3)
ug/g	tectoridin (1)	iristectorin B (2)	iristectorin A (3)	iridin (4)	tectorigenin (5)	iristectorigenin A (6)	irigenin (7)	irisflorentin (8)	irilone (9)	dichotomitin (10)
Root1	-	-	124.00±2.27	1415.06±26.30	-	38.40±0.93	380.80±7.21	571.44±9.03	79.41±2.02	47.30±0.42
Root2	-	115.30±0.44	186.48±0.13	2344.95±10.73	129.76±2.19	153.62±0.75	1174.73±7.38	945.84±1.80	71.45±4.44	165.47±4.52
Root3	141.82±1.55	85.92±0.74	148.41±0.52	1523.34±14.08	65.90±0.88	165.80±1.36	939.14±8.06	573.15±5.54	81.98±1.12	179.13±1.06
Rhizome1	4238.57±10.02	992.96±1.59	1913.88±8.30	5712.11±11.15	323.32±2.72	310.72±2.99	1179.17±2.02	867.72±1.47	32.05±0	-
Rhizome2	8890.98±20.50	1126.99±42.42	1632.33±6.74	2842.41±9.10	158.41±0.92	94.66±0.37	345.05±1.54	302.60±1.24	39.82±0.46	39.82±0.70
Rhizome3	5660.60±171.29	1145.94±8.49	4636.18±39.05	4794.82±35.89	222.98±9.11	237.73±2.98	752.82±7.79	228.80±3.68	108.47±15.86	26.07±0.21
Aerial Stem 1	994.40±3.34	227.85±0.06	602.53±1.04	523.45±1.52	-	-	-	32.72±0.27	-	-
Aerial Stem 2	1311.60±6.21	266.11±1.64	486.53±0.43	608.38±3.26	-	-	-	-	-	-
Aerial Stem 3	741.28±9.35	209.64±3.24	357.17±3.01	581.93±4.75	-	-	-	-	-	-
Leaf 1	-	-	56.32±0.49	32.03±0.49	-	-	-	-	-	-
Leaf 2	-	-	93.91±0.76	25.36±0.24	-	-	-	-	-	-
Leaf 3	-	-	52.56±0.45	11.30±0.70	-	-	-	-	-	-
Flower 1	-	-	56.68±0.34	45.92±0.27	-	-	-	-	-	-
Flower 2	-	-	-	45.04±0.30	-	-	-	-	-	-
Flower 3	-	-	-	-	-	-	-	-	-	-
Fruit 1	-	-	77.62±0.36	52.50±0.30	-	-	-	-	-	-
Fruit 2	-	-	85.62±0.52	39.45±0.71	-	-	21.13±0.26	-	-	-
Fruit 3	-	-	104.82±0.51	70.80±0.24	-	-	21.94±0.29	-	-	-
