# Supplementary material for: Global Transcriptome Analyses Reveal Differentially Expressed Genes of Six Organs and Putative Genes Involved in (Iso)flavonoid Biosynthesis in Belamcanda chinensis
Source: Front Plant Sci. 2018 Aug 14;9:1160. doi: 10.3389/fpls.2018.01160 (PMC6102373; doi:10.3389/fpls.2018.01160)
Supplement: Supplementary file 6 [file Table_6.XLSX]

## Sheet: GO
Supplementary Table 6 The enriched Gene Ontology terms of organ-specific genes (OSGs) in the six organ.
Root	Number of OSG	Rhizome	Number of OSG	Aerial stem	Number of OSG	Leaf	Number of OSG	Flower	Number of OSG	Fruit	Number of OSG
GO:0055114 oxidation-reduction process	129	GO:0016021 integral component of membrane	33	GO:0016021 integral component of membrane	63	GO:0016021 integral component of membrane	74	GO:0016021 integral component of membrane	184	GO:0016021 integral component of membrane	38
GO:0005524 ATP binding	124	GO:0003677 DNA binding	29	GO:0016020 membrane	60	GO:0016020 membrane	70	GO:0016020 membrane	169	GO:0016020 membrane	33
GO:0016021 integral component of membrane	116	GO:0016020 membrane	25	GO:0003677 DNA binding	50	GO:0005515 protein binding	59	GO:0005524 ATP binding	124	GO:0055114 oxidation-reduction process	31
GO:0005515 protein binding	101	GO:0008270 zinc ion binding	24	GO:0005515 protein binding	41	GO:0055114 oxidation-reduction process	57	GO:0005515 protein binding	108	GO:0003677 DNA binding	29
GO:0016020 membrane	96	GO:0005515 protein binding	24	GO:0006355 regulation of transcription, DNA-templated	40	GO:0005524 ATP binding	51	GO:0003677 DNA binding	95	GO:0006355 regulation of transcription, DNA-templated	27
GO:0006355 regulation of transcription, DNA-templated	90	GO:0006355 regulation of transcription, DNA-templated	23	GO:0055114 oxidation-reduction process	36	GO:0005634 nucleus	46	GO:0055114 oxidation-reduction process	88	GO:0005576 extracellular region	20
GO:0006468 protein phosphorylation	69	GO:0055114 oxidation-reduction process	21	GO:0005634 nucleus	37	GO:0003677 DNA binding	45	GO:0005975 carbohydrate metabolic process	79	GO:0005515 protein binding	18
GO:0003677 DNA binding	69	GO:0006355 regulation of transcription	20	GO:0008270 zinc ion binding	31	GO:0006355 regulation of transcription, DNA-templated	43	GO:0005634 nucleus	77	GO:0006810 transport	16
GO:0004672 protein kinase activity	69	GO:0003676 nucleic acid binding	20	GO:0005739 mitochondrion	31	GO:0008270 zinc ion binding	41	GO:0006468 protein phosphorylation	72	GO:0006508 proteolysis	16
GO:0020037 heme binding	65	GO:0005576 extracellular region	16	GO:0007165 signal transduction	30	GO:0005576 extracellular region	31	GO:0006355 regulation of transcription, DNA-templated	71	GO:0005840 ribosome	14
GO:0005667 transcription factor complex	60	GO:0005634 nucleus	16	GO:0005576 extracellular region	29	GO:0007165 signal transduction	28	GO:0055085 transmembrane transport	70	GO:0046872 metal ion binding	13
GO:0003700 transcription factor activity, sequence-specific DNA binding	59	GO:0005576 extracellular region	16	GO:0005524 ATP binding	25	GO:0003779 actin binding	28	GO:0005524 ATP binding	69	GO:0005975 carbohydrate metabolic process	13
GO:0005634 nucleus	55	GO:0005739 mitochondrion	14	GO:0005840 ribosome	24	GO:0046872 metal ion binding	26	GO:0004672 protein kinase activity	69	GO:0005618 cell wall	13
GO:0046872 metal ion binding	53	GO:0015074 DNA integration	13	GO:0042254 ribosome biogenesis	23	GO:0007010 cytoskeleton organization	25	GO:0005840 ribosome	66	GO:0007010 cytoskeleton organization	12
GO:0005975 carbohydrate metabolic process	40	GO:0045735 nutrient reservoir activity	12	GO:0003735 structural constituent of ribosome	22	GO:0006468 protein phosphorylation	23	GO:0042254 ribosome biogenesis	61	GO:0006412 translation	12
GO:0005840 ribosome	40	GO:0003700 transcription factor activity, sequence-specific DNA binding	12	GO:0006810 transport	21	GO:0005739 mitochondrion	23	GO:0006810 transport	61	GO:0005667 transcription factor complex	12
		GO:0005667 transcription factor complex	12	GO:0006412 translation	21	GO:0004672 protein kinase activity	22			GO:0003735 structural constituent of ribosome	12
				GO:0005667 transcription factor complex	21
0
0

## Sheet: KEGG
Supplementary Table 6 The enriched Kyoto Encyclopedia of Genes and Genomes pathways of OSGs in the six organ.
Root	Number	Rhizome	Number	Aerial stem	Number	Leaf		Flower		Fruit
ko03010 Ribosome	33	ko01100 Metabolic pathways	12	ko01100 Metabolic pathways	19	ko01100 Metabolic pathways	33	ko01100 Metabolic pathways	10	ko01100 Metabolic pathways	23
ko01100 Metabolic pathways	26	ko04141 Protein processing in endoplasmic reticulum	6	ko01110 Biosynthesis of secondary metabolites	7	ko01110 Biosynthesis of secondary metabolites	19	ko01110 Biosynthesis of secondary metabolites	9	ko01110 Biosynthesis of secondary metabolites	15
ko01110 Biosynthesis of secondary metabolites	12	ko01110 Biosynthesis of secondary metabolites	5	ko03010 Ribosome	5	ko03010 Ribosome	9	ko03040 Spliceosome	6	ko03010 Ribosome	7
ko04626 Plant-pathogen interaction	9	ko03013 RNA transport	4	ko04120 Ubiquitin mediated proteolysis	4	ko01200 Carbon metabolism	7	ko04144 Endocytosis	6	ko04141 Protein processing in endoplasmic reticulum	5
ko04016 MAPK signaling pathway - plant	6	ko03040 Spliceosome	3	ko04141 Protein processing in endoplasmic reticulum	4	ko01120 Microbial metabolism in diverse environments	7	ko00073 Cutin, suberine and wax biosynthesis	5	ko04075 Plant hormone signal transduction	4
ko04075 Plant hormone signal transduction	4	ko03018 RNA degradation	3	ko04110 Cell cycle	3	ko01230 Biosynthesis of amino acids	6	ko04075 Plant hormone signal transduction	4	ko00520 Amino sugar and nucleotide sugar metabolism	4
ko01120 Microbial metabolism in diverse environments	4	ko03010 Ribosome	3	ko02010 ABC transporters	3	ko04141 Protein processing in endoplasmic reticulum	5	ko04120 Ubiquitin mediated proteolysis	3	ko00500 Starch and sucrose metabolism	3
ko01230 Biosynthesis of amino acids	4	ko00230 Purine metabolism	3	ko00520 Amino sugar and nucleotide sugar metabolism	3	ko00195 Photosynthesis	4	ko03018 RNA degradation	3	ko03040 Spliceosome	2
ko00500 Starch and sucrose metabolism	4			ko04075 Plant hormone signal transduction	3	ko04110 Cell cycle	4	ko04626 Plant-pathogen interaction	3	ko01230 Biosynthesis of amino acids	2
				ko00230 Purine metabolism	2	ko03013 RNA transport	4	ko04141 Protein processing in endoplasmic reticulum	3	ko00940 Phenylpropanoid biosynthesis	2
				ko04626 Plant-pathogen interaction	2	ko03018 RNA degradation	3			ko04146 Peroxisome	2
				ko01230 Biosynthesis of amino acids	2	ko04120 Ubiquitin mediated proteolysis	3			ko00908 Zeatin biosynthesis	2
