# Supplementary material for: Global Transcriptome Analyses Reveal Differentially Expressed Genes of Six Organs and Putative Genes Involved in (Iso)flavonoid Biosynthesis in Belamcanda chinensis
Source: Front Plant Sci. 2018 Aug 14;9:1160. doi: 10.3389/fpls.2018.01160 (PMC6102373; doi:10.3389/fpls.2018.01160)
Supplement: Supplementary file 7 [file Table_7.xlsx]

## Sheet: OMTs
Supplementary Table 7 O-methyltransferases of B. chinensis annotated in seven database.
Genes	Gene Length	NR ID	NR Evalue	NR Description	NT ID	NT Evalue	NT Description	KO ID	KO Name	KO Description	Http Link	Swissprot ID	Swissprot Evalue	Swissprot Description	PFAM ID	PFAM description	Gene Ontology Biological Pathway	BP Description	Gene Ontology Molecular Function	MF Description	Gene Ontology Cellular Component	CC Description	KOG ID	KOG Description
c107680_g1	390	75147302	Q84N28.1	647	7e-66	RecName: Full=Flavone O-methyltransferase 1; AltName: Full=Caffeic acid O-methyltransferase; Short=TaCOMT1>gi|30385246|gb|AAP23942.1| caffeic acid O-methyltransferase [Triticum aestivum]	30385245	AY226581.1	387	0	Triticum aestivum caffeic acid O-methyltransferase (COMT1) mRNA, complete cds	K05279	E2.1.1.76	flavonol 3-O-methyltransferase	http://www.genome.jp/dbget-bin/www_bget?ko:K05279	Q84N28	647	9.9e-67	Flavone O-methyltransferase 1 OS=Triticum aestivum GN=OMT1 PE=1 SV=1	PF08100//PF00891	Dimerisation domain//O-methyltransferase	GO:0032259//GO:0009751//GO:0042542//GO:0009813//GO:0009611//GO:0009723	methylation//response to salicylic acid//response to hydrogen peroxide//flavonoid biosynthetic process//response to wounding//response to ethylene	GO:0046983//GO:0008171	protein dimerization activity//O-methyltransferase activity	--	--	--	--
c77898_g21	989	475603520	EMT25448.1	1077	2.5e-115	Caffeic acid 3-O-methyltransferase [Aegilops tauschii]	326495981	AK359402.1	701	0	Hordeum vulgare subsp. vulgare mRNA for predicted protein, complete cds, clone: NIASHv1096B15	K05279	E2.1.1.76	flavonol 3-O-methyltransferase	http://www.genome.jp/dbget-bin/www_bget?ko:K05279	Q84N28	1069	2.9e-115	Flavone O-methyltransferase 1 OS=Triticum aestivum GN=OMT1 PE=1 SV=1	PF06859//PF05891//PF08240//PF00891	Bicoid-interacting protein 3 (Bin3)//AdoMet dependent proline di-methyltransferase//Alcohol dehydrogenase GroES-like domain//O-methyltransferase	GO:0006480//GO:0055114	N-terminal protein amino acid methylation//oxidation-reduction process	GO:0008168//GO:0008171	methyltransferase activity//O-methyltransferase activity	--	--	--	--
c79308_g24	502	57157826	BAD83867.1	173	8.3e-11	Caffeic acid O-methyltransferase [Iris x hollandica]	--	--	--	--	--	K05279	E2.1.1.76	flavonol 3-O-methyltransferase	http://www.genome.jp/dbget-bin/www_bget?ko:K05279	Q9FQY8	158	6.4e-10	Caffeic acid 3-O-methyltransferase OS=Capsicum annuum GN=COMT PE=2 SV=2	PF00891	O-methyltransferase	--	--	GO:0008171	O-methyltransferase activity	--	--	--	--
c79308_g27	395	57157826	BAD83867.1	191	5.3e-13	Caffeic acid O-methyltransferase [Iris x hollandica]	--	--	--	--	--	K05279	E2.1.1.76	flavonol 3-O-methyltransferase	http://www.genome.jp/dbget-bin/www_bget?ko:K05279	Q9FQY8	161	2.3e-10	Caffeic acid 3-O-methyltransferase OS=Capsicum annuum GN=COMT PE=2 SV=2	PF00891	O-methyltransferase	--	--	GO:0008171	O-methyltransferase activity	--	--	--	--
c52110_g1	518	672182266	XP_008811374.1	182	7.8e-12	PREDICTED: caffeoyl-CoA O-methyltransferase-like [Phoenix dactylifera]	--	--	--	--	--	K13272	AOMT, CROMT2	flavonoid O-methyltransferase	http://www.genome.jp/dbget-bin/www_bget?ko:K13272	C7AE94	158	6.6e-10	Flavonoid 3',5'-methyltransferase OS=Vitis vinifera GN=FAOMT PE=1 SV=1	PF01596	O-methyltransferase	--	--	GO:0008171	O-methyltransferase activity	--	--	--	--
c61398_g22	471	743866967	XP_010905194.1	212	2.3e-15	PREDICTED: caffeoyl-CoA O-methyltransferase-like isoform X1 [Elaeis guineensis]	--	--	--	--	--	K13272	AOMT, CROMT2	flavonoid O-methyltransferase	http://www.genome.jp/dbget-bin/www_bget?ko:K13272	C7AE94	175	6.4e-12	Flavonoid 3',5'-methyltransferase OS=Vitis vinifera GN=FAOMT PE=1 SV=1	PF01596	O-methyltransferase	--	--	GO:0008171	O-methyltransferase activity	--	--	--	--
c61398_g24	236	672182266	XP_008811374.1	277	3.4e-23	PREDICTED: caffeoyl-CoA O-methyltransferase-like [Phoenix dactylifera]	702449597	XM_010027017.1	34	1.18e-06	PREDICTED: Eucalyptus grandis flavonoid 3',5'-methyltransferase-like (LOC104415687), mRNA	K13272	AOMT, CROMT2	flavonoid O-methyltransferase	http://www.genome.jp/dbget-bin/www_bget?ko:K13272	C7AE94	253	2.9e-21	Flavonoid 3',5'-methyltransferase OS=Vitis vinifera GN=FAOMT PE=1 SV=1	PF01596	O-methyltransferase	--	--	GO:0008171	O-methyltransferase activity	--	--	--	--
c61398_g26	207	743866967	XP_010905194.1	219	1.6e-16	PREDICTED: caffeoyl-CoA O-methyltransferase-like isoform X1 [Elaeis guineensis]	--	--	--	--	--	K13272	AOMT, CROMT2	flavonoid O-methyltransferase	http://www.genome.jp/dbget-bin/www_bget?ko:K13272	C7AE94	175	2.8e-12	Flavonoid 3',5'-methyltransferase OS=Vitis vinifera GN=FAOMT PE=1 SV=1	PF01596	O-methyltransferase	--	--	GO:0008171	O-methyltransferase activity	--	--	--	--
c69209_g39	584	672182266	XP_008811374.1	283	1.7e-23	PREDICTED: caffeoyl-CoA O-methyltransferase-like [Phoenix dactylifera]	--	--	--	--	--	K13272	AOMT, CROMT2	flavonoid O-methyltransferase	http://www.genome.jp/dbget-bin/www_bget?ko:K13272	C7AE94	246	4.6e-20	Flavonoid 3',5'-methyltransferase OS=Vitis vinifera GN=FAOMT PE=1 SV=1	PF01596	O-methyltransferase	--	--	GO:0008171	O-methyltransferase activity	--	--	--	--
c72170_g1	1347	743866971	XP_010905195.1	304	1.4e-25	PREDICTED: caffeoyl-CoA O-methyltransferase 1-like isoform X2 [Elaeis guineensis]	--	--	--	--	--	K13272	AOMT, CROMT2	flavonoid O-methyltransferase	http://www.genome.jp/dbget-bin/www_bget?ko:K13272	C7AE94	269	2.3e-22	Flavonoid 3',5'-methyltransferase OS=Vitis vinifera GN=FAOMT PE=1 SV=1	PF01596	O-methyltransferase	--	--	GO:0008171	O-methyltransferase activity	--	--	--	--
c162755_g1	442	566025914	ETI48825.1	225	6.8e-17	hypothetical protein, variant 1 [Phytophthora parasitica P1569]>gi|568051569|gb|ETM48471.1| hypothetical protein, variant 1 [Phytophthora parasitica]	--	--	--	--	--	K00545	COMT	catechol O-methyltransferase	http://www.genome.jp/dbget-bin/www_bget?ko:K00545	Q8NKC1	293	1.2e-25	Probable catechol O-methyltransferase 2 OS=Schizosaccharomyces pombe (strain 972 / ATCC 24843) GN=SPBPB21E7.04c PE=3 SV=1	PF01135//PF01596	Protein-L-isoaspartate(D-aspartate) O-methyltransferase (PCMT)//O-methyltransferase	GO:0046500//GO:0006464//GO:0006479	S-adenosylmethionine metabolic process//cellular protein modification process//protein methylation	GO:0004719//GO:0008171	protein-L-isoaspartate (D-aspartate) O-methyltransferase activity//O-methyltransferase activity	--	--	--	--
c175848_g1	215	545358392	XP_005644773.1	231	6.7e-18	O-methyltransferase family protein [Coccomyxa subellipsoidea C-169]>gi|384246740|gb|EIE20229.1| O-methyltransferase family protein [Coccomyxa subellipsoidea C-169]	734594381	XM_010745660.1	158	1.24e-75	PREDICTED: Larimichthys crocea catechol-O-methyltransferase domain containing 1 (comtd1), transcript variant X3, mRNA	K00588	E2.1.1.104	caffeoyl-CoA O-methyltransferase	http://www.genome.jp/dbget-bin/www_bget?ko:K00588	Q8BIG7	214	8.7e-17	Catechol O-methyltransferase domain-containing protein 1 OS=Mus musculus GN=Comtd1 PE=2 SV=1	PF01596	O-methyltransferase	--	--	GO:0008168//GO:0008171	methyltransferase activity//O-methyltransferase activity	--	--	KOG1663	O-methyltransferase
c18055_g1	570	643711485	KDP25013.1	832	3.6e-87	hypothetical protein JCGZ_23996 [Jatropha curcas]	326489411	AK370487.1	293	3.26e-150	Hordeum vulgare subsp. vulgare mRNA for predicted protein, complete cds, clone: NIASHv2111I20	K00588	E2.1.1.104	caffeoyl-CoA O-methyltransferase	http://www.genome.jp/dbget-bin/www_bget?ko:K00588	O04899	827	1.9e-87	Caffeoyl-CoA O-methyltransferase 5 OS=Nicotiana tabacum GN=CCOAOMT5 PE=2 SV=1	PF01596	O-methyltransferase	--	--	GO:0008171	O-methyltransferase activity	--	--	KOG1663	O-methyltransferase
c186858_g1	379	255546215	XP_002514167.1	527	5.6e-52	o-methyltransferase, putative [Ricinus communis]>gi|223546623|gb|EEF48121.1| o-methyltransferase, putative [Ricinus communis]	731406637	XM_010657930.1	137	1.1e-63	PREDICTED: Vitis vinifera probable caffeoyl-CoA O-methyltransferase At4g26220 (LOC100268094), transcript variant X5, mRNA	K00588	E2.1.1.104	caffeoyl-CoA O-methyltransferase	http://www.genome.jp/dbget-bin/www_bget?ko:K00588	Q9C5D7	467	7.1e-46	Probable caffeoyl-CoA O-methyltransferase At4g26220 OS=Arabidopsis thaliana GN=At4g26220 PE=2 SV=1	PF01596//PF01209	O-methyltransferase//ubiE/COQ5 methyltransferase family	GO:0009809//GO:0009805//GO:0032259//GO:0009811	lignin biosynthetic process//coumarin biosynthetic process//methylation//stilbene biosynthetic process	GO:0008171//GO:0008168//GO:0042409	O-methyltransferase activity//methyltransferase activity//caffeoyl-CoA O-methyltransferase activity	--	--	KOG1663	O-methyltransferase
c30527_g1	373	470108589	XP_004290595.1	605	5e-61	PREDICTED: caffeoyl-CoA O-methyltransferase [Fragaria vesca subsp. vesca]	150172321	CU406725.1	147	2.99e-69	Oryza rufipogon (W1943) cDNA clone: ORW1943C108A19, full insert sequence	K00588	E2.1.1.104	caffeoyl-CoA O-methyltransferase	http://www.genome.jp/dbget-bin/www_bget?ko:K00588	Q8H9B6	595	1e-60	Caffeoyl-CoA O-methyltransferase OS=Solanum tuberosum GN=CCOAOMT PE=2 SV=1	PF01596	O-methyltransferase	--	--	GO:0008171	O-methyltransferase activity	--	--	KOG1663	O-methyltransferase
c60548_g1	971	428135460	AFY97680.1	1126	5e-121	caffeoyl-CoA-O-methyltransferase [Camellia sinensis]	672158533	XM_008800789.1	220	2.17e-109	PREDICTED: Phoenix dactylifera caffeoyl-CoA O-methyltransferase (LOC103713767), mRNA	K00588	E2.1.1.104	caffeoyl-CoA O-methyltransferase	http://www.genome.jp/dbget-bin/www_bget?ko:K00588	Q8H9B6	1141	1.3e-123	Caffeoyl-CoA O-methyltransferase OS=Solanum tuberosum GN=CCOAOMT PE=2 SV=1	PF01213//PF01596	Adenylate cyclase associated (CAP) N terminal//O-methyltransferase	GO:0007010	cytoskeleton organization	GO:0003779//GO:0008171	actin binding//O-methyltransferase activity	--	--	KOG1663	O-methyltransferase
c60548_g2	1108	525458827	AGR51164.1	1287	1.2e-139	catechol-O-methyltransferase [Camellia sinensis]	525458826	KF268598.1	991	0	Camellia sinensis catechol-O-methyltransferase mRNA, complete cds	K00588	E2.1.1.104	caffeoyl-CoA O-methyltransferase	http://www.genome.jp/dbget-bin/www_bget?ko:K00588	Q43095	1197	4.7e-130	Caffeoyl-CoA O-methyltransferase OS=Populus tremuloides PE=2 SV=1	PF01596	O-methyltransferase	--	--	GO:0008171	O-methyltransferase activity	--	--	KOG1663	O-methyltransferase
c60548_g3	202	460372069	XP_004231856.1	348	1.7e-31	PREDICTED: caffeoyl-CoA O-methyltransferase [Solanum lycopersicum]	326489411	AK370487.1	124	9.14e-57	Hordeum vulgare subsp. vulgare mRNA for predicted protein, complete cds, clone: NIASHv2111I20	K00588	E2.1.1.104	caffeoyl-CoA O-methyltransferase	http://www.genome.jp/dbget-bin/www_bget?ko:K00588	Q43237	347	3.1e-32	Caffeoyl-CoA O-methyltransferase OS=Vitis vinifera PE=2 SV=1	PF01596	O-methyltransferase	--	--	GO:0008171	O-methyltransferase activity	--	--	--	--
c60548_g4	361	595797108	XP_007201237.1	442	3.8e-42	hypothetical protein PRUPE_ppa010497mg [Prunus persica]>gi|462396637|gb|EMJ02436.1| hypothetical protein PRUPE_ppa010497mg [Prunus persica]	242387698	FP094556.1	149	2.23e-70	Phyllostachys edulis cDNA clone: bphyst026a23, full insert sequence	K00588	E2.1.1.104	caffeoyl-CoA O-methyltransferase	http://www.genome.jp/dbget-bin/www_bget?ko:K00588	Q8H9B6	432	7.7e-42	Caffeoyl-CoA O-methyltransferase OS=Solanum tuberosum GN=CCOAOMT PE=2 SV=1	PF01596	O-methyltransferase	--	--	GO:0008171	O-methyltransferase activity	--	--	--	--
c60548_g5	717	242092120	XP_002436550.1	1065	4.4e-114	hypothetical protein SORBIDRAFT_10g004540 [Sorghum bicolor]>gi|241914773|gb|EER87917.1| hypothetical protein SORBIDRAFT_10g004540 [Sorghum bicolor]	32128940	BT009389.1	688	0	Triticum aestivum clone wlm96.pk036.e8:fis, full insert mRNA sequence	K00588	E2.1.1.104	caffeoyl-CoA O-methyltransferase	http://www.genome.jp/dbget-bin/www_bget?ko:K00588	Q9XGD6	1061	1.8e-114	Caffeoyl-CoA O-methyltransferase 1 OS=Zea mays GN=CCOAOMT1 PE=2 SV=1	PF01596	O-methyltransferase	GO:0009809//GO:0009805//GO:0009811//GO:0046686	lignin biosynthetic process//coumarin biosynthetic process//stilbene biosynthetic process//response to cadmium ion	GO:0008171//GO:0042409	O-methyltransferase activity//caffeoyl-CoA O-methyltransferase activity	--	--	KOG1663	O-methyltransferase
c61398_g21	2062	672182266	XP_008811374.1	752	2.5e-77	PREDICTED: caffeoyl-CoA O-methyltransferase-like [Phoenix dactylifera]	--	--	--	--	--	K00588	E2.1.1.104	caffeoyl-CoA O-methyltransferase	http://www.genome.jp/dbget-bin/www_bget?ko:K00588	P93711	607	2.3e-61	Caffeoyl-CoA O-methyltransferase OS=Populus kitakamiensis PE=2 SV=1	PF01596	O-methyltransferase	--	--	GO:0008171	O-methyltransferase activity	--	--	KOG1663	O-methyltransferase
c61398_g25	430	743866967	XP_010905194.1	475	6.8e-46	PREDICTED: caffeoyl-CoA O-methyltransferase-like isoform X1 [Elaeis guineensis]	--	--	--	--	--	K00588	E2.1.1.104	caffeoyl-CoA O-methyltransferase	http://www.genome.jp/dbget-bin/www_bget?ko:K00588	P93711	375	3.7e-35	Caffeoyl-CoA O-methyltransferase OS=Populus kitakamiensis PE=2 SV=1	PF01596	O-methyltransferase	--	--	GO:0008171	O-methyltransferase activity	--	--	KOG1663	O-methyltransferase
c61398_g27	1267	743866967	XP_010905194.1	813	1.3e-84	PREDICTED: caffeoyl-CoA O-methyltransferase-like isoform X1 [Elaeis guineensis]	--	--	--	--	--	K00588	E2.1.1.104	caffeoyl-CoA O-methyltransferase	http://www.genome.jp/dbget-bin/www_bget?ko:K00588	Q40313	691	2.5e-71	Caffeoyl-CoA O-methyltransferase OS=Medicago sativa GN=CCOMT PE=1 SV=1	PF01596	O-methyltransferase	--	--	GO:0008171	O-methyltransferase activity	--	--	KOG1663	O-methyltransferase
c62928_g11	2000	763780267	KJB47338.1	460	1.7e-43	hypothetical protein B456_008G024000 [Gossypium raimondii]>gi|763780268|gb|KJB47339.1| hypothetical protein B456_008G024000 [Gossypium raimondii]	695039352	XM_009408933.1	165	1.7e-78	PREDICTED: Musa acuminata subsp. malaccensis caffeoyl-CoA O-methyltransferase (LOC103989957), mRNA	K00588	E2.1.1.104	caffeoyl-CoA O-methyltransferase	http://www.genome.jp/dbget-bin/www_bget?ko:K00588	Q43237	453	1.6e-43	Caffeoyl-CoA O-methyltransferase OS=Vitis vinifera PE=2 SV=1	PF01596	O-methyltransferase	--	--	GO:0008171	O-methyltransferase activity	--	--	KOG1663	O-methyltransferase
c62928_g12	428	672158534	XP_008799011.1	470	2.6e-45	PREDICTED: caffeoyl-CoA O-methyltransferase [Phoenix dactylifera]	672158533	XM_008800789.1	162	1.6e-77	PREDICTED: Phoenix dactylifera caffeoyl-CoA O-methyltransferase (LOC103713767), mRNA	K00588	E2.1.1.104	caffeoyl-CoA O-methyltransferase	http://www.genome.jp/dbget-bin/www_bget?ko:K00588	O65862	457	1.2e-44	Caffeoyl-CoA O-methyltransferase 1 OS=Populus trichocarpa GN=CCOAOMT1 PE=2 SV=1	PF01596	O-methyltransferase	--	--	GO:0008171	O-methyltransferase activity	--	--	--	--
c70645_g19	361	350539844	NP_001234801.1	171	1e-10	caffeoyl-CoA O-methyltransferase [Solanum lycopersicum]>gi|157863689|gb|ABV90868.1| caffeoyl-CoA O-methyltransferase [Solanum lycopersicum]	669092136	KJ780360.1	56	1.11e-18	Curcuma longa coffee acyl coenzyme A-3-O-methyl transferase mRNA, complete cds	K00588	E2.1.1.104	caffeoyl-CoA O-methyltransferase	http://www.genome.jp/dbget-bin/www_bget?ko:K00588	O24149	171	1.4e-11	Caffeoyl-CoA O-methyltransferase 2 OS=Nicotiana tabacum GN=CCOAOMT2 PE=2 SV=1	--	--	GO:0032259	methylation	GO:0008171	O-methyltransferase activity	--	--	--	--
c70938_g31	1657	429142523	AFZ76980.1	317	5.5e-27	caffeoyl-CoA O-methyltransferase [Eriobotrya japonica]	764533863	XM_004290547.2	113	1.13e-49	PREDICTED: Fragaria vesca subsp. vesca caffeoyl-CoA O-methyltransferase (LOC101295967), mRNA	K00588	E2.1.1.104	caffeoyl-CoA O-methyltransferase	http://www.genome.jp/dbget-bin/www_bget?ko:K00588	Q40313	312	2.9e-27	Caffeoyl-CoA O-methyltransferase OS=Medicago sativa GN=CCOMT PE=1 SV=1	PF01596	O-methyltransferase	--	--	GO:0008171	O-methyltransferase activity	--	--	KOG1663	O-methyltransferase
c70938_g33	574	672158534	XP_008799011.1	235	6.2e-18	PREDICTED: caffeoyl-CoA O-methyltransferase [Phoenix dactylifera]	672158533	XM_008800789.1	111	4.89e-49	PREDICTED: Phoenix dactylifera caffeoyl-CoA O-methyltransferase (LOC103713767), mRNA	K00588	E2.1.1.104	caffeoyl-CoA O-methyltransferase	http://www.genome.jp/dbget-bin/www_bget?ko:K00588	Q8H9B6	231	2.5e-18	Caffeoyl-CoA O-methyltransferase OS=Solanum tuberosum GN=CCOAOMT PE=2 SV=1	PF01596	O-methyltransferase	--	--	GO:0008171	O-methyltransferase activity	--	--	--	--
c77941_g71	210	326489412	BAK01687.1	204	8.9e-15	predicted protein [Hordeum vulgare subsp. vulgare]	326489411	AK370487.1	160	9.3e-77	Hordeum vulgare subsp. vulgare mRNA for predicted protein, complete cds, clone: NIASHv2111I20	K00588	E2.1.1.104	caffeoyl-CoA O-methyltransferase	http://www.genome.jp/dbget-bin/www_bget?ko:K00588	Q9XGD5	147	5.1e-09	Caffeoyl-CoA O-methyltransferase 2 OS=Zea mays GN=CCOAOMT2 PE=2 SV=1	--	--	--	--	--	--	--	--	--	--
c89902_g1	367	567918778	XP_006451395.1	503	3.3e-49	hypothetical protein CICLE_v10009342mg [Citrus clementina]>gi|568842953|ref|XP_006475390.1| PREDICTED: probable caffeoyl-CoA O-methyltransferase At4g26220-like [Citrus sinensis]>gi|557554621|gb|ESR64635.1| hypothetical protein CICLE_v10009342mg [Citrus clementina]>gi|641840367|gb|KDO59288.1| hypothetical protein CISIN_1g026547mg [Citrus sinensis]	731406637	XM_010657930.1	159	6.28e-76	PREDICTED: Vitis vinifera probable caffeoyl-CoA O-methyltransferase At4g26220 (LOC100268094), transcript variant X5, mRNA	K00588	E2.1.1.104	caffeoyl-CoA O-methyltransferase	http://www.genome.jp/dbget-bin/www_bget?ko:K00588	Q9C5D7	452	3.8e-44	Probable caffeoyl-CoA O-methyltransferase At4g26220 OS=Arabidopsis thaliana GN=At4g26220 PE=2 SV=1	PF04816//PF01596//PF01135	tRNA (adenine(22)-N(1))-methyltransferase//O-methyltransferase//Protein-L-isoaspartate(D-aspartate) O-methyltransferase (PCMT)	GO:0008033//GO:0006479//GO:0009451//GO:0006464//GO:0046500	tRNA processing//protein methylation//RNA modification//cellular protein modification process//S-adenosylmethionine metabolic process	GO:0016429//GO:0004719//GO:0008171	tRNA (adenine-N1-)-methyltransferase activity//protein-L-isoaspartate (D-aspartate) O-methyltransferase activity//O-methyltransferase activity	--	--	KOG1663	O-methyltransferase
c131120_g1	289	475617676	EMT30204.1	413	7.1e-39	Caffeic acid 3-O-methyltransferase [Aegilops tauschii]	--	--	--	--	--	K13066	E2.1.1.68, COMT	caffeic acid 3-O-methyltransferase	http://www.genome.jp/dbget-bin/www_bget?ko:K13066	O82054	297	2.8e-26	Caffeic acid 3-O-methyltransferase OS=Saccharum officinarum GN=COMT PE=2 SV=1	PF00891	O-methyltransferase	--	--	GO:0008171	O-methyltransferase activity	--	--	--	--
c140403_g1	429	239586194	ACN41351.2	317	1.4e-27	putative caffeic acid O-methyltransferase [Betula pendula]	--	--	--	--	--	K13066	E2.1.1.68, COMT	caffeic acid 3-O-methyltransferase	http://www.genome.jp/dbget-bin/www_bget?ko:K13066	P28002	315	3.4e-28	Caffeic acid 3-O-methyltransferase OS=Medicago sativa PE=1 SV=1	PF00891	O-methyltransferase	--	--	GO:0008171	O-methyltransferase activity	--	--	--	--
c175156_g1	515	12003964	AAG43822.1	243	6.5e-19	caffeic acid O-methyltransferase [Capsicum annuum]	--	--	--	--	--	K13066	E2.1.1.68, COMT	caffeic acid 3-O-methyltransferase	http://www.genome.jp/dbget-bin/www_bget?ko:K13066	Q9FQY8	243	9.1e-20	Caffeic acid 3-O-methyltransferase OS=Capsicum annuum GN=COMT PE=2 SV=2	PF00891	O-methyltransferase	--	--	GO:0008171	O-methyltransferase activity	--	--	--	--
c3740_g1	912	151579841	ABS18316.1	1039	5.8e-111	caffeic acid-3-O-methyltransferase [Bambusa oldhamii]	32128910	BT009359.1	870	0	Triticum aestivum clone wlm96.pk025.c3:fis, full insert mRNA sequence	K13066	E2.1.1.68, COMT	caffeic acid 3-O-methyltransferase	http://www.genome.jp/dbget-bin/www_bget?ko:K13066	Q06509	987	8.6e-106	Caffeic acid 3-O-methyltransferase OS=Zea mays PE=3 SV=1	PF00891//PF06859	O-methyltransferase//Bicoid-interacting protein 3 (Bin3)	--	--	GO:0008168//GO:0008171	methyltransferase activity//O-methyltransferase activity	--	--	--	--
c40774_g1	440	47026950	AAT08695.1	363	6.8e-33	O-methyltransferase [Hyacinthus orientalis]	326531093	AK373701.1	40	1.08e-09	Hordeum vulgare subsp. vulgare mRNA for predicted protein, complete cds, clone: NIASHv3040N11	K13066	E2.1.1.68, COMT	caffeic acid 3-O-methyltransferase	http://www.genome.jp/dbget-bin/www_bget?ko:K13066	Q8LL87	339	5.7e-31	Caffeic acid 3-O-methyltransferase OS=Coffea canephora PE=2 SV=1	PF00891//PF01209//PF06859	O-methyltransferase//ubiE/COQ5 methyltransferase family//Bicoid-interacting protein 3 (Bin3)	--	--	GO:0008168//GO:0008171	methyltransferase activity//O-methyltransferase activity	--	--	--	--
c43880_g1	1386	296081157	CBI18183.3	954	6.3e-101	unnamed protein product [Vitis vinifera]	824555918	LC050124.1	72	5.85e-27	Capsicum chinense Comt1 mRNA for caffeic acid O-methyltransferase, complete cds, cultivar: No.3341	K13066	E2.1.1.68, COMT	caffeic acid 3-O-methyltransferase	http://www.genome.jp/dbget-bin/www_bget?ko:K13066	Q00763	842	8.6e-89	Caffeic acid 3-O-methyltransferase 1 OS=Populus tremuloides GN=OMT1 PE=1 SV=1	PF00891//PF08100//PF08241	O-methyltransferase//Dimerisation domain//Methyltransferase domain	GO:0008152	metabolic process	GO:0008168//GO:0046983//GO:0008171	methyltransferase activity//protein dimerization activity//O-methyltransferase activity	--	--	--	--
c44674_g1	636	307090030	ADN27527.1	960	5.8e-102	caffeic acid O-methyltransferase [Camellia sinensis]	307090029	HM204933.1	554	0	Camellia sinensis isolate yuanxiaolv caffeic acid O-methyltransferase (comt) mRNA, complete cds	K13066	E2.1.1.68, COMT	caffeic acid 3-O-methyltransferase	http://www.genome.jp/dbget-bin/www_bget?ko:K13066	Q8LL87	805	7.6e-85	Caffeic acid 3-O-methyltransferase OS=Coffea canephora PE=2 SV=1	PF08100//PF15310//PF00891	Dimerisation domain//Vitamin A-deficiency (VAD) rat model signalling//O-methyltransferase	GO:0007283	spermatogenesis	GO:0008171//GO:0046983	O-methyltransferase activity//protein dimerization activity	--	--	--	--
c44972_g1	405	47026950	AAT08695.1	401	2.4e-37	O-methyltransferase [Hyacinthus orientalis]	--	--	--	--	--	K13066	E2.1.1.68, COMT	caffeic acid 3-O-methyltransferase	http://www.genome.jp/dbget-bin/www_bget?ko:K13066	Q43239	366	3.9e-34	Caffeic acid 3-O-methyltransferase OS=Zinnia violacea PE=2 SV=1	PF00891	O-methyltransferase	--	--	GO:0008171	O-methyltransferase activity	--	--	--	--
c58922_g51	1424	57157826	BAD83867.1	1051	3.7e-112	Caffeic acid O-methyltransferase [Iris x hollandica]	--	--	--	--	--	K13066	E2.1.1.68, COMT	caffeic acid 3-O-methyltransferase	http://www.genome.jp/dbget-bin/www_bget?ko:K13066	P46484	958	3.1e-102	Caffeic acid 3-O-methyltransferase OS=Eucalyptus gunnii GN=OMT PE=2 SV=1	PF00891//PF06859//PF08241//PF05891//PF08100	O-methyltransferase//Bicoid-interacting protein 3 (Bin3)//Methyltransferase domain//AdoMet dependent proline di-methyltransferase//Dimerisation domain	GO:0006480//GO:0008152	N-terminal protein amino acid methylation//metabolic process	GO:0008171//GO:0008168//GO:0046983	O-methyltransferase activity//methyltransferase activity//protein dimerization activity	--	--	--	--
c60353_g11	713	57157826	BAD83867.1	834	2.7e-87	Caffeic acid O-methyltransferase [Iris x hollandica]	57157825	AB183825.1	425	0	Iris x hollandica IhCOMT mRNA for Caffeic acid O-methyltransferase, complete cds	K13066	E2.1.1.68, COMT	caffeic acid 3-O-methyltransferase	http://www.genome.jp/dbget-bin/www_bget?ko:K13066	Q38J50	649	1.1e-66	Tricetin 3',4',5'-O-trimethyltransferase OS=Triticum aestivum GN=OMT2 PE=1 SV=1	PF00891//PF08100	O-methyltransferase//Dimerisation domain	--	--	GO:0046983//GO:0008171	protein dimerization activity//O-methyltransferase activity	--	--	--	--
c60353_g12	644	57157826	BAD83867.1	624	5.4e-63	Caffeic acid O-methyltransferase [Iris x hollandica]	57157825	AB183825.1	249	1.07e-125	Iris x hollandica IhCOMT mRNA for Caffeic acid O-methyltransferase, complete cds	K13066	E2.1.1.68, COMT	caffeic acid 3-O-methyltransferase	http://www.genome.jp/dbget-bin/www_bget?ko:K13066	Q43239	458	1.3e-44	Caffeic acid 3-O-methyltransferase OS=Zinnia violacea PE=2 SV=1	PF05891//PF06859//PF00891	AdoMet dependent proline di-methyltransferase//Bicoid-interacting protein 3 (Bin3)//O-methyltransferase	GO:0006480	N-terminal protein amino acid methylation	GO:0008171//GO:0008168	O-methyltransferase activity//methyltransferase activity	--	--	--	--
c60353_g14	947	57157826	BAD83867.1	195	4.4e-13	Caffeic acid O-methyltransferase [Iris x hollandica]	57157825	AB183825.1	106	4.97e-46	Iris x hollandica IhCOMT mRNA for Caffeic acid O-methyltransferase, complete cds	K13066	E2.1.1.68, COMT	caffeic acid 3-O-methyltransferase	http://www.genome.jp/dbget-bin/www_bget?ko:K13066	Q8W013	149	1.3e-08	Caffeic acid 3-O-methyltransferase OS=Catharanthus roseus GN=COMT1 PE=2 SV=1	PF00891	O-methyltransferase	--	--	GO:0008171	O-methyltransferase activity	--	--	--	--
c63071_g21	1016	743776373	XP_010918594.1	316	4.4e-27	PREDICTED: caffeic acid 3-O-methyltransferase-like [Elaeis guineensis]	--	--	--	--	--	K13066	E2.1.1.68, COMT	caffeic acid 3-O-methyltransferase	http://www.genome.jp/dbget-bin/www_bget?ko:K13066	Q8GU25	293	2.9e-25	Caffeic acid 3-O-methyltransferase OS=Rosa chinensis GN=COMT1 PE=2 SV=1	PF08100	Dimerisation domain	--	--	GO:0046983	protein dimerization activity	--	--	--	--
c74119_g1	1447	672166997	XP_008803441.1	1048	8.3e-112	PREDICTED: caffeic acid 3-O-methyltransferase-like isoform X1 [Phoenix dactylifera]	645257913	XM_008236412.1	77	1.02e-29	PREDICTED: Prunus mume caffeic acid 3-O-methyltransferase (LOC103333559), mRNA	K13066	E2.1.1.68, COMT	caffeic acid 3-O-methyltransferase	http://www.genome.jp/dbget-bin/www_bget?ko:K13066	Q9XGW0	958	3.2e-102	Caffeic acid 3-O-methyltransferase 1 OS=Ocimum basilicum GN=COMT1 PE=2 SV=1	PF08100//PF00891	Dimerisation domain//O-methyltransferase	--	--	GO:0046983//GO:0008171	protein dimerization activity//O-methyltransferase activity	--	--	--	--
c76166_g21	1330	695012106	XP_009392797.1	1289	8.6e-140	PREDICTED: flavone O-methyltransferase 1-like [Musa acuminata subsp. malaccensis]	695081656	XM_009390086.1	139	3.19e-64	PREDICTED: Musa acuminata subsp. malaccensis caffeic acid 3-O-methyltransferase-like (LOC103975177), mRNA	K13066	E2.1.1.68, COMT	caffeic acid 3-O-methyltransferase	http://www.genome.jp/dbget-bin/www_bget?ko:K13066	Q8W013	1221	9.3e-133	Caffeic acid 3-O-methyltransferase OS=Catharanthus roseus GN=COMT1 PE=2 SV=1	PF00891//PF05891//PF08100//PF06859	O-methyltransferase//AdoMet dependent proline di-methyltransferase//Dimerisation domain//Bicoid-interacting protein 3 (Bin3)	GO:0006480	N-terminal protein amino acid methylation	GO:0008171//GO:0008168//GO:0046983	O-methyltransferase activity//methyltransferase activity//protein dimerization activity	--	--	--	--
c76166_g43	490	629095156	KCW61151.1	208	7.1e-15	hypothetical protein EUGRSUZ_H03920 [Eucalyptus grandis]	156231139	AC140067.15	62	7.17e-22	Medicago truncatula clone mth2-25n14, complete sequence	K13066	E2.1.1.68, COMT	caffeic acid 3-O-methyltransferase	http://www.genome.jp/dbget-bin/www_bget?ko:K13066	Q06509	180	1.8e-12	Caffeic acid 3-O-methyltransferase OS=Zea mays PE=3 SV=1	PF00891	O-methyltransferase	--	--	GO:0008171	O-methyltransferase activity	--	--	--	--
c77898_g31	856	307090030	ADN27527.1	1078	1.6e-115	caffeic acid O-methyltransferase [Camellia sinensis]	307090029	HM204933.1	655	0	Camellia sinensis isolate yuanxiaolv caffeic acid O-methyltransferase (comt) mRNA, complete cds	K13066	E2.1.1.68, COMT	caffeic acid 3-O-methyltransferase	http://www.genome.jp/dbget-bin/www_bget?ko:K13066	P28002	951	1.2e-101	Caffeic acid 3-O-methyltransferase OS=Medicago sativa PE=1 SV=1	PF05891//PF06859//PF01728//PF00891	AdoMet dependent proline di-methyltransferase//Bicoid-interacting protein 3 (Bin3)//FtsJ-like methyltransferase//O-methyltransferase	GO:0032259//GO:0006480	methylation//N-terminal protein amino acid methylation	GO:0008171//GO:0008168	O-methyltransferase activity//methyltransferase activity	--	--	--	--
c77898_g71	551	729332158	XP_010537046.1	491	1.2e-47	PREDICTED: flavone 3'-O-methyltransferase 1 [Tarenaya hassleriana]	573953731	XM_006659073.1	84	4.78e-34	PREDICTED: Oryza brachyantha flavone 3'-O-methyltransferase 1-like (LOC102717362), mRNA	K13066	E2.1.1.68, COMT	caffeic acid 3-O-methyltransferase	http://www.genome.jp/dbget-bin/www_bget?ko:K13066	Q8GU25	482	1.9e-47	Caffeic acid 3-O-methyltransferase OS=Rosa chinensis GN=COMT1 PE=2 SV=1	PF08100//PF00891	Dimerisation domain//O-methyltransferase	--	--	GO:0008171//GO:0046983	O-methyltransferase activity//protein dimerization activity	--	--	--	--
c79022_g11	2151	672166997	XP_008803441.1	335	5.9e-29	PREDICTED: caffeic acid 3-O-methyltransferase-like isoform X1 [Phoenix dactylifera]	658042871	XM_008358836.1	38	7.29e-08	PREDICTED: Malus x domestica caffeic acid 3-O-methyltransferase-like (LOC103420798), mRNA	K13066	E2.1.1.68, COMT	caffeic acid 3-O-methyltransferase	http://www.genome.jp/dbget-bin/www_bget?ko:K13066	Q9SWC2	307	1.4e-26	Caffeic acid 3-O-methyltransferase (Fragment) OS=Eucalyptus globulus GN=COMT1 PE=3 SV=1	PF06859//PF08100//PF00891	Bicoid-interacting protein 3 (Bin3)//Dimerisation domain//O-methyltransferase	--	--	GO:0008168//GO:0008171//GO:0046983	methyltransferase activity//O-methyltransferase activity//protein dimerization activity	--	--	--	--
c79308_g21	799	629095156	KCW61151.1	242	1.3e-18	hypothetical protein EUGRSUZ_H03920 [Eucalyptus grandis]	590720740	XM_007051351.1	44	1.22e-11	Theobroma cacao Quercetin 3-O-methyltransferase 1, putative (TCM_005026) mRNA, complete cds	K13066	E2.1.1.68, COMT	caffeic acid 3-O-methyltransferase	http://www.genome.jp/dbget-bin/www_bget?ko:K13066	Q9XGV9	222	3.9e-17	Caffeic acid 3-O-methyltransferase 2 OS=Ocimum basilicum GN=COMT2 PE=2 SV=1	PF00891	O-methyltransferase	--	--	GO:0008171	O-methyltransferase activity	--	--	--	--
c79308_g22	408	29839377	Q8W013.1	234	5.7e-18	RecName: Full=Caffeic acid 3-O-methyltransferase; Short=CAOMT; Short=COMT; AltName: Full=S-adenosysl-L-methionine:caffeic acid 3-O-methyltransferase [Catharanthus roseus]>gi|18025321|gb|AAK20170.1| caffeic acid O-methyltransferase [Catharanthus roseus]	695060451	XM_009420341.1	84	3.47e-34	PREDICTED: Musa acuminata subsp. malaccensis tricetin 3',4',5'-O-trimethyltransferase-like (LOC103998763), mRNA	K13066	E2.1.1.68, COMT	caffeic acid 3-O-methyltransferase	http://www.genome.jp/dbget-bin/www_bget?ko:K13066	Q8W013	234	8e-19	Caffeic acid 3-O-methyltransferase OS=Catharanthus roseus GN=COMT1 PE=2 SV=1	PF08100	Dimerisation domain	--	--	GO:0046983	protein dimerization activity	--	--	--	--
c79308_g23	236	57157826	BAD83867.1	255	1.2e-20	Caffeic acid O-methyltransferase [Iris x hollandica]	--	--	--	--	--	K13066	E2.1.1.68, COMT	caffeic acid 3-O-methyltransferase	http://www.genome.jp/dbget-bin/www_bget?ko:K13066	P46484	238	1.6e-19	Caffeic acid 3-O-methyltransferase OS=Eucalyptus gunnii GN=OMT PE=2 SV=1	PF08100	Dimerisation domain	--	--	GO:0046983	protein dimerization activity	--	--	--	--
c79308_g25	250	633259639	BAO79380.1	336	5.2e-30	5-hydroxyconiferylaldehyde O-methyltransferase [Anthriscus sylvestris]	480359967	JX524277.1	78	4.34e-31	Hibiscus cannabinus putative caffeic acid O-methyltransferase (COMT) mRNA, complete cds	K13066	E2.1.1.68, COMT	caffeic acid 3-O-methyltransferase	http://www.genome.jp/dbget-bin/www_bget?ko:K13066	O82054	328	6.2e-30	Caffeic acid 3-O-methyltransferase OS=Saccharum officinarum GN=COMT PE=2 SV=1	PF00891	O-methyltransferase	--	--	GO:0008171	O-methyltransferase activity	--	--	--	--
c79308_g26	232	29839420	Q9XGV9.1	366	1.6e-33	RecName: Full=Caffeic acid 3-O-methyltransferase 2; Short=CAOMT-2; Short=COMT-2; AltName: Full=S-adenosysl-L-methionine:caffeic acid 3-O-methyltransferase 2 [Ocimum basilicum]>gi|5031494|gb|AAD38190.1|AF154918_1 caffeic acid O-methyltransferase [Ocimum basilicum]>gi|308191372|gb|ADO16248.1| caffeic acid O-methyltransferase [Ocimum basilicum]	695060453	XM_009420343.1	121	5e-55	PREDICTED: Musa acuminata subsp. malaccensis tricetin 3',4',5'-O-trimethyltransferase-like (LOC103998764), mRNA	K13066	E2.1.1.68, COMT	caffeic acid 3-O-methyltransferase	http://www.genome.jp/dbget-bin/www_bget?ko:K13066	Q9XGV9	366	2.2e-34	Caffeic acid 3-O-methyltransferase 2 OS=Ocimum basilicum GN=COMT2 PE=2 SV=1	PF00891	O-methyltransferase	--	--	GO:0008171	O-methyltransferase activity	--	--	--	--
c79534_g21	801	47026950	AAT08695.1	423	1.4e-39	O-methyltransferase [Hyacinthus orientalis]	--	--	--	--	--	K13066	E2.1.1.68, COMT	caffeic acid 3-O-methyltransferase	http://www.genome.jp/dbget-bin/www_bget?ko:K13066	Q43609	376	5.4e-35	Caffeic acid 3-O-methyltransferase OS=Prunus dulcis GN=COMT1 PE=2 SV=1	PF05891//PF00891	AdoMet dependent proline di-methyltransferase//O-methyltransferase	GO:0006480	N-terminal protein amino acid methylation	GO:0008171//GO:0008168	O-methyltransferase activity//methyltransferase activity	--	--	--	--
c79534_g22	834	255569707	XP_002525818.1	480	3.5e-46	o-methyltransferase, putative [Ricinus communis]>gi|223534882|gb|EEF36570.1| o-methyltransferase, putative [Ricinus communis]	--	--	--	--	--	K13066	E2.1.1.68, COMT	caffeic acid 3-O-methyltransferase	http://www.genome.jp/dbget-bin/www_bget?ko:K13066	P46484	475	1.9e-46	Caffeic acid 3-O-methyltransferase OS=Eucalyptus gunnii GN=OMT PE=2 SV=1	PF08100//PF00891	Dimerisation domain//O-methyltransferase	--	--	GO:0008171//GO:0008168//GO:0046983	O-methyltransferase activity//methyltransferase activity//protein dimerization activity	--	--	--	--

## Sheet: UGTs
Supplementary Table 8 O-glucosyltransferases of B. chinensis annotated in seven database.
Genes	Gene Length	NR ID	NR Evalue	NR Description	NT ID	NT Evalue	NT Description	KO ID	KO Name	KO Description	Http Link	Swissprot ID	Swissprot Evalue	Swissprot Description	PFAM ID	PFAM description	Gene Ontology Biological Pathway	BP Description	Gene Ontology Molecular Function	MF Description	Gene Ontology Cellular Component	CC Description	KOG ID	KOG Description
c57195_g31	1707	743766771	XP_010913632.1	838	2.2e-87	PREDICTED: anthocyanidin 3-O-glucosyltransferase 7-like [Elaeis guineensis]	326532995	AK358129.1	74	5.6e-28	Hordeum vulgare subsp. vulgare mRNA for predicted protein, complete cds, clone: NIASHv1069J04	K12930	BZ1	anthocyanidin 3-O-glucosyltransferase	http://www.genome.jp/dbget-bin/www_bget?ko:K12930	P51094	713	9.6e-74	Anthocyanidin 3-O-glucosyltransferase 2 OS=Vitis vinifera GN=UFGT PE=1 SV=2	PF00201	UDP-glucoronosyl and UDP-glucosyl transferase	GO:0008152	metabolic process	GO:0016758	transferase activity, transferring hexosyl groups	--	--	--	--
c80135_g41	313	57157447	BAD83701.1	445	1.5e-42	anthocyanidin 3-O-glucosyltransferase [Iris hollandica]	--	--	--	--	--	K12930	BZ1	anthocyanidin 3-O-glucosyltransferase	http://www.genome.jp/dbget-bin/www_bget?ko:K12930	P51094	216	7.4e-17	Anthocyanidin 3-O-glucosyltransferase 2 OS=Vitis vinifera GN=UFGT PE=1 SV=2	--	--	--	--	--	--	--	--	--	--
c80135_g45	1535	225446150	XP_002270947.1	1382	1.6e-150	PREDICTED: anthocyanidin 3-O-glucosyltransferase 7-like [Vitis vinifera]	543862468	KF159001.1	60	3.04e-20	Acer x freemanii cultivar Autumn Blaze UDP glucose-flavonoid-3-O-glycosyltranferase-like protein mRNA, partial cds	K12930	BZ1	anthocyanidin 3-O-glucosyltransferase	http://www.genome.jp/dbget-bin/www_bget?ko:K12930	P51094	1280	1.5e-139	Anthocyanidin 3-O-glucosyltransferase 2 OS=Vitis vinifera GN=UFGT PE=1 SV=2	PF00201//PF04335	UDP-glucoronosyl and UDP-glucosyl transferase//VirB8 protein	GO:0008152	metabolic process	GO:0016758	transferase activity, transferring hexosyl groups	GO:0016020	membrane	--	--
c106517_g1	535	242051843	XP_002455067.1	274	1.7e-22	hypothetical protein SORBIDRAFT_03g003760 [Sorghum bicolor]>gi|241927042|gb|EES00187.1| hypothetical protein SORBIDRAFT_03g003760 [Sorghum bicolor]	--	--	--	--	--	K12338	UGT75C1	anthocyanidin 3-O-glucoside 5-O-glucosyltransferase	http://www.genome.jp/dbget-bin/www_bget?ko:K12338	F8WKW0	263	4.6e-22	Crocetin glucosyltransferase, chloroplastic OS=Gardenia jasminoides GN=UGT75L6 PE=1 SV=1	PF00201	UDP-glucoronosyl and UDP-glucosyl transferase	GO:0008152	metabolic process	GO:0016758//GO:0016740	transferase activity, transferring hexosyl groups//transferase activity	--	--	--	--
c134523_g1	475	702440704	XP_010023602.1	622	6.8e-63	PREDICTED: crocetin glucosyltransferase, chloroplastic-like [Eucalyptus grandis]	147818357	AM430051.2	73	5.33e-28	Vitis vinifera contig VV78X142143.3, whole genome shotgun sequence	K12338	UGT75C1	anthocyanidin 3-O-glucoside 5-O-glucosyltransferase	http://www.genome.jp/dbget-bin/www_bget?ko:K12338	F8WKW0	616	4.7e-63	Crocetin glucosyltransferase, chloroplastic OS=Gardenia jasminoides GN=UGT75L6 PE=1 SV=1	--	--	--	--	--	--	--	--	--	--
c167815_g1	221	224065280	XP_002301753.1	263	1.3e-21	INDOLE-3-ACETATE BETA-D-GLUCOSYLTRANSFERASE family protein [Populus trichocarpa]>gi|118489011|gb|ABK96313.1| unknown [Populus trichocarpa x Populus deltoides]>gi|222843479|gb|EEE81026.1| INDOLE-3-ACETATE BETA-D-GLUCOSYLTRANSFERASE family protein [Populus trichocarpa]	731390519	XM_002263386.2	80	2.93e-32	PREDICTED: Vitis vinifera crocetin glucosyltransferase, chloroplastic (LOC100246377), mRNA	K12338	UGT75C1	anthocyanidin 3-O-glucoside 5-O-glucosyltransferase	http://www.genome.jp/dbget-bin/www_bget?ko:K12338	F8WKW0	235	3.3e-19	Crocetin glucosyltransferase, chloroplastic OS=Gardenia jasminoides GN=UGT75L6 PE=1 SV=1	PF09730	Microtubule-associated protein Bicaudal-D	GO:0006810//GO:0046482//GO:0009751	transport//para-aminobenzoic acid metabolic process//response to salicylic acid	GO:0080018//GO:0080002//GO:0010294	anthocyanin 5-O-glucosyltransferase activity//UDP-glucose:4-aminobenzoate acylglucosyltransferase activity//abscisic acid glucosyltransferase activity	GO:0009524//GO:0005794	phragmoplast//Golgi apparatus	--	--
c58902_g11	1046	672139314	XP_008793440.1	667	9e-68	PREDICTED: cyanidin 3-O-rutinoside 5-O-glucosyltransferase-like [Phoenix dactylifera]>gi|672139316|ref|XP_008793441.1| PREDICTED: cyanidin 3-O-rutinoside 5-O-glucosyltransferase-like [Phoenix dactylifera]	--	--	--	--	--	K12338	UGT75C1	anthocyanidin 3-O-glucoside 5-O-glucosyltransferase	http://www.genome.jp/dbget-bin/www_bget?ko:K12338	Q767C8	541	5.2e-54	Cyanidin 3-O-rutinoside 5-O-glucosyltransferase OS=Iris hollandica GN=5GT PE=1 SV=1	--	--	--	--	--	--	--	--	--	--
c58902_g12	1023	672139314	XP_008793440.1	855	1.4e-89	PREDICTED: cyanidin 3-O-rutinoside 5-O-glucosyltransferase-like [Phoenix dactylifera]>gi|672139316|ref|XP_008793441.1| PREDICTED: cyanidin 3-O-rutinoside 5-O-glucosyltransferase-like [Phoenix dactylifera]	--	--	--	--	--	K12338	UGT75C1	anthocyanidin 3-O-glucoside 5-O-glucosyltransferase	http://www.genome.jp/dbget-bin/www_bget?ko:K12338	Q767C8	685	1e-70	Cyanidin 3-O-rutinoside 5-O-glucosyltransferase OS=Iris hollandica GN=5GT PE=1 SV=1	PF00201	UDP-glucoronosyl and UDP-glucosyl transferase	GO:0008152	metabolic process	GO:0016758	transferase activity, transferring hexosyl groups	--	--	--	--
c60383_g32	1180	222646154	ACM66950.1	827	2.9e-86	flavonoid glucosyltransferase [Crocus sativus]	297598784	NM_001052772.2	122	7.95e-55	Oryza sativa Japonica Group Os02g0203300 (Os02g0203300) mRNA, complete cds	K12338	UGT75C1	anthocyanidin 3-O-glucoside 5-O-glucosyltransferase	http://www.genome.jp/dbget-bin/www_bget?ko:K12338	F8WKW0	619	5.3e-63	Crocetin glucosyltransferase, chloroplastic OS=Gardenia jasminoides GN=UGT75L6 PE=1 SV=1	PF00201//PF13405//PF04101//PF13202	UDP-glucoronosyl and UDP-glucosyl transferase//EF-hand domain//Glycosyltransferase family 28 C-terminal domain//EF hand	GO:0008152	metabolic process	GO:0016758//GO:0005509	transferase activity, transferring hexosyl groups//calcium ion binding	--	--	--	--
c66677_g31	1978	672139314	XP_008793440.1	1182	3.3e-127	PREDICTED: cyanidin 3-O-rutinoside 5-O-glucosyltransferase-like [Phoenix dactylifera]>gi|672139316|ref|XP_008793441.1| PREDICTED: cyanidin 3-O-rutinoside 5-O-glucosyltransferase-like [Phoenix dactylifera]	40714352	AB113664.1	109	2.27e-47	Iris hollandica Ih5GT mRNA for anthocyanin 5-O-glucosyltransferase, complete cds	K12338	UGT75C1	anthocyanidin 3-O-glucoside 5-O-glucosyltransferase	http://www.genome.jp/dbget-bin/www_bget?ko:K12338	Q767C8	1104	5.1e-119	Cyanidin 3-O-rutinoside 5-O-glucosyltransferase OS=Iris hollandica GN=5GT PE=1 SV=1	PF04101//PF00201	Glycosyltransferase family 28 C-terminal domain//UDP-glucoronosyl and UDP-glucosyl transferase	GO:0008152	metabolic process	GO:0016758	transferase activity, transferring hexosyl groups	--	--	--	--
c66677_g32	1451	672139314	XP_008793440.1	939	3.6e-99	PREDICTED: cyanidin 3-O-rutinoside 5-O-glucosyltransferase-like [Phoenix dactylifera]>gi|672139316|ref|XP_008793441.1| PREDICTED: cyanidin 3-O-rutinoside 5-O-glucosyltransferase-like [Phoenix dactylifera]	40714352	AB113664.1	745	0	Iris hollandica Ih5GT mRNA for anthocyanin 5-O-glucosyltransferase, complete cds	K12338	UGT75C1	anthocyanidin 3-O-glucoside 5-O-glucosyltransferase	http://www.genome.jp/dbget-bin/www_bget?ko:K12338	Q767C8	1633	1.7e-180	Cyanidin 3-O-rutinoside 5-O-glucosyltransferase OS=Iris hollandica GN=5GT PE=1 SV=1	PF00201//PF04101	UDP-glucoronosyl and UDP-glucosyl transferase//Glycosyltransferase family 28 C-terminal domain	GO:0008152	metabolic process	GO:0016758	transferase activity, transferring hexosyl groups	--	--	--	--
c72022_g35	760	672108899	XP_008787439.1	248	2.5e-19	PREDICTED: LOW QUALITY PROTEIN: cyanidin 3-O-rutinoside 5-O-glucosyltransferase-like [Phoenix dactylifera]	672890438	NM_001153989.2	40	1.93e-09	Zea mays hydroquinone glucosyltransferase (LOC100281070), mRNA	K12338	UGT75C1	anthocyanidin 3-O-glucoside 5-O-glucosyltransferase	http://www.genome.jp/dbget-bin/www_bget?ko:K12338	Q767C8	226	1.3e-17	Cyanidin 3-O-rutinoside 5-O-glucosyltransferase OS=Iris hollandica GN=5GT PE=1 SV=1	PF00201//PF04101	UDP-glucoronosyl and UDP-glucosyl transferase//Glycosyltransferase family 28 C-terminal domain	GO:0008152	metabolic process	GO:0016758	transferase activity, transferring hexosyl groups	--	--	--	--
c82693_g1	248	209954707	BAG80544.1	228	1.7e-17	UDP-glucose:glucosyltransferase [Lycium barbarum]	357462848	XM_003601658.1	37	2.67e-08	Medicago truncatula UDP-glucose glucosyltransferase (MTR_3g084530) mRNA, complete cds	K12338	UGT75C1	anthocyanidin 3-O-glucoside 5-O-glucosyltransferase	http://www.genome.jp/dbget-bin/www_bget?ko:K12338	F8WKW0	206	8.5e-16	Crocetin glucosyltransferase, chloroplastic OS=Gardenia jasminoides GN=UGT75L6 PE=1 SV=1	PF03033	Glycosyltransferase family 28 N-terminal domain	GO:0005975//GO:0030259	carbohydrate metabolic process//lipid glycosylation	GO:0016758	transferase activity, transferring hexosyl groups	--	--	--	--
c83483_g1	386	242089751	XP_002440708.1	366	2.7e-33	hypothetical protein SORBIDRAFT_09g005510 [Sorghum bicolor]>gi|241945993|gb|EES19138.1| hypothetical protein SORBIDRAFT_09g005510 [Sorghum bicolor]	297723760	NM_001187315.1	152	5.16e-72	Oryza sativa Japonica Group Os05g0179900 (Os05g0179900) mRNA, complete cds	K12338	UGT75C1	anthocyanidin 3-O-glucoside 5-O-glucosyltransferase	http://www.genome.jp/dbget-bin/www_bget?ko:K12338	F8WKW0	211	3.5e-16	Crocetin glucosyltransferase, chloroplastic OS=Gardenia jasminoides GN=UGT75L6 PE=1 SV=1	--	--	--	--	--	--	--	--	--	--
c92467_g1	256	747108273	XP_011069457.1	298	1.3e-25	PREDICTED: crocetin glucosyltransferase, chloroplastic-like, partial [Sesamum indicum]	--	--	--	--	--	K12338	UGT75C1	anthocyanidin 3-O-glucoside 5-O-glucosyltransferase	http://www.genome.jp/dbget-bin/www_bget?ko:K12338	F8WKW0	271	2.5e-23	Crocetin glucosyltransferase, chloroplastic OS=Gardenia jasminoides GN=UGT75L6 PE=1 SV=1	PF00201	UDP-glucoronosyl and UDP-glucosyl transferase	GO:0008152	metabolic process	GO:0016758	transferase activity, transferring hexosyl groups	--	--	--	--
c141148_g1	363	695081431	XP_009388235.1	433	4.2e-41	PREDICTED: anthocyanidin 3-O-glucosyltransferase 7-like, partial [Musa acuminata subsp. malaccensis]	50509478	AP005185.4	36	1.47e-07	Oryza sativa Japonica Group genomic DNA, chromosome 7, PAC clone:P0409B11	K10757	E2.4.1.91	flavonol 3-O-glucosyltransferase	http://www.genome.jp/dbget-bin/www_bget?ko:K10757	P16166	378	1.4e-35	Anthocyanidin 3-O-glucosyltransferase OS=Zea mays GN=BZ1 PE=3 SV=1	PF00201//PF04101	UDP-glucoronosyl and UDP-glucosyl transferase//Glycosyltransferase family 28 C-terminal domain	GO:0008152	metabolic process	GO:0016758	transferase activity, transferring hexosyl groups	--	--	--	--
